# Supplementary material for: Cyclic Buckling Characterization of an Individual MWCNT Using Quantitative In Situ TEM Axial Compression
Source: Nanomaterials (Basel). 2023 Jan 11;13(2):301. doi: 10.3390/nano13020301 (PMC9865386; doi:10.3390/nano13020301)
Supplement: Supplementary file 1 [file nanomaterials-13-00301-s001.zip]

Archive with 2 entries (2 files):
- nanomaterials-2138725-Supplementary Figures.pdf
- Vidoe S1. Cycle 8 displacement of 1000 nm.mp4
